# Supplementary material for: Single-cell replication profiling to measure stochastic variation in mammalian replication timing
Source: Nat Commun. 2018 Jan 30;9:427. doi: 10.1038/s41467-017-02800-w (PMC5789892; doi:10.1038/s41467-017-02800-w)
Supplement: Supplementary file 5 — Supplementary Data 1 [file 41467_2017_2800_MOESM5_ESM.xlsx]

## Sheet: Sheet1
Supplementary Data 1: Barcoded oligos from Baslan. et al, 2015 used for barconding single cells. A * in the oligo seqeunce indicates a 3'-phosphorothioate bond and a /5Phos / indicates a 5'- phosphate group.
P5.Barcode1	5' ACACTCTTTCCCTACACGACGCTCTTCCGATCTTGTAACCN*N 3'
P5.Barcode2	5' ACACTCTTTCCCTACACGACGCTCTTCCGATCTTAGGAGCN*N 3'
P5.Barcode3	5' ACACTCTTTCCCTACACGACGCTCTTCCGATCTGCACAGGN*N 3'
P5.Barcode4	5' ACACTCTTTCCCTACACGACGCTCTTCCGATCTACTCTGGN*N 3'
P5.Barcode5	5' ACACTCTTTCCCTACACGACGCTCTTCCGATCTCCTGACGN*N 3'
P5.Barcode6	5' ACACTCTTTCCCTACACGACGCTCTTCCGATCTGACGTGGN*N 3'
P5.Barcode7	5' ACACTCTTTCCCTACACGACGCTCTTCCGATCTCTTCTGCN*N 3'
P5.Barcode8	5' ACACTCTTTCCCTACACGACGCTCTTCCGATCTAAGATCGN*N 3'
P5.Barcode9	5' ACACTCTTTCCCTACACGACGCTCTTCCGATCTCGTGACCN*N 3'
P5.Barcode10	5' ACACTCTTTCCCTACACGACGCTCTTCCGATCTCTTATGGN*N 3'
P5.Barcode11	5' ACACTCTTTCCCTACACGACGCTCTTCCGATCTTGGTACCN*N 3'
P5.Barcode12	5' ACACTCTTTCCCTACACGACGCTCTTCCGATCTGTCTACGN*N 3'
P5.Barcode13	5' ACACTCTTTCCCTACACGACGCTCTTCCGATCTCCTAAGCN*N 3'
P5.Barcode14	5' ACACTCTTTCCCTACACGACGCTCTTCCGATCTCGCGTCGN*N 3'
P5.Barcode15	5' ACACTCTTTCCCTACACGACGCTCTTCCGATCTCAGTTGCN*N 3'
P5.Barcode16	5' ACACTCTTTCCCTACACGACGCTCTTCCGATCTAGCAAGCN*N 3'
P5.Barcode17	5' ACACTCTTTCCCTACACGACGCTCTTCCGATCTTATCTCCN*N 3'
P5.Barcode18	5' ACACTCTTTCCCTACACGACGCTCTTCCGATCTATACTGCN*N 3'
P5.Barcode19	5' ACACTCTTTCCCTACACGACGCTCTTCCGATCTGAGCAGCN*N 3'
P5.Barcode20	5' ACACTCTTTCCCTACACGACGCTCTTCCGATCTGAGGTCGN*N 3'
P5.Barcode21	5' ACACTCTTTCCCTACACGACGCTCTTCCGATCTCCTGTCCN*N 3'
P5.Barcode22	5' ACACTCTTTCCCTACACGACGCTCTTCCGATCTATACAGGN*N 3'
P5.Barcode23	5' ACACTCTTTCCCTACACGACGCTCTTCCGATCTATCGACCN*N 3'
P5.Barcode24	5' ACACTCTTTCCCTACACGACGCTCTTCCGATCTTATGACCN*N 3'
P5.Barcode25	5' ACACTCTTTCCCTACACGACGCTCTTCCGATCTGTCTTGGN*N 3'
P5.Barcode26	5' ACACTCTTTCCCTACACGACGCTCTTCCGATCTTGTTACGN*N 3'
P5.Barcode27	5' ACACTCTTTCCCTACACGACGCTCTTCCGATCTATCATCGN*N 3'
P5.Barcode28	5' ACACTCTTTCCCTACACGACGCTCTTCCGATCTCCGATCGN*N 3'
P5.Barcode29	5' ACACTCTTTCCCTACACGACGCTCTTCCGATCTCTCTACCN*N 3'
P5.Barcode30	5' ACACTCTTTCCCTACACGACGCTCTTCCGATCTTACATGCN*N 3'
P5.Barcode31	5' ACACTCTTTCCCTACACGACGCTCTTCCGATCTTATGAGGN*N 3'
P5.Barcode32	5' ACACTCTTTCCCTACACGACGCTCTTCCGATCTTCGTTGGN*N 3'
P5.Barcode33	5' ACACTCTTTCCCTACACGACGCTCTTCCGATCTATCCACGN*N 3'
P5.Barcode34	5' ACACTCTTTCCCTACACGACGCTCTTCCGATCTCACTAGCN*N 3'
P5.Barcode35	5' ACACTCTTTCCCTACACGACGCTCTTCCGATCTAGACTGGN*N 3'
P5.Barcode36	5' ACACTCTTTCCCTACACGACGCTCTTCCGATCTGCACACCN*N 3'
P5.Barcode37	5' ACACTCTTTCCCTACACGACGCTCTTCCGATCTCTCTTGCN*N 3'
P5.Barcode38	5' ACACTCTTTCCCTACACGACGCTCTTCCGATCTCGGCAGGN*N 3'
P5.Barcode39	5' ACACTCTTTCCCTACACGACGCTCTTCCGATCTGTATACCN*N 3'
P5.Barcode40	5' ACACTCTTTCCCTACACGACGCTCTTCCGATCTCAACTGCN*N 3'
P5.Barcode41	5' ACACTCTTTCCCTACACGACGCTCTTCCGATCTATCCTCCN*N 3'
P5.Barcode42	5' ACACTCTTTCCCTACACGACGCTCTTCCGATCTCGAGACGN*N 3'
P5.Barcode43	5' ACACTCTTTCCCTACACGACGCTCTTCCGATCTGCACTGCN*N 3'
P5.Barcode44	5' ACACTCTTTCCCTACACGACGCTCTTCCGATCTCTAGTGCN*N 3'
P5.Barcode45	5' ACACTCTTTCCCTACACGACGCTCTTCCGATCTAGACTCCN*N 3'
P5.Barcode46	5' ACACTCTTTCCCTACACGACGCTCTTCCGATCTTCCTACCN*N 3'
P5.Barcode47	5' ACACTCTTTCCCTACACGACGCTCTTCCGATCTCATTACGN*N 3'
P5.Barcode48	5' ACACTCTTTCCCTACACGACGCTCTTCCGATCTGTCTTCCN*N 3'
P5.Barcode49	5' ACACTCTTTCCCTACACGACGCTCTTCCGATCTAGCTACCN*N 3'
P5.Barcode50	5' ACACTCTTTCCCTACACGACGCTCTTCCGATCTACTATCGN*N 3'
P5.Barcode51	5' ACACTCTTTCCCTACACGACGCTCTTCCGATCTCGGTTCGN*N 3'
P5.Barcode52	5' ACACTCTTTCCCTACACGACGCTCTTCCGATCTAAGGACCN*N 3'
P5.Barcode53	5' ACACTCTTTCCCTACACGACGCTCTTCCGATCTTGCGTGCN*N 3'
P5.Barcode54	5' ACACTCTTTCCCTACACGACGCTCTTCCGATCTTGACTGCN*N 3'
P5.Barcode55	5' ACACTCTTTCCCTACACGACGCTCTTCCGATCTCCGGTGCN*N 3'
P5.Barcode56	5' ACACTCTTTCCCTACACGACGCTCTTCCGATCTTGATTCGN*N 3'
P5.Barcode57	5' ACACTCTTTCCCTACACGACGCTCTTCCGATCTTAGCACCN*N 3'
P5.Barcode58	5' ACACTCTTTCCCTACACGACGCTCTTCCGATCTAAGCTCCN*N 3'
P5.Barcode59	5' ACACTCTTTCCCTACACGACGCTCTTCCGATCTCGATAGGN*N 3'
P5.Barcode60	5' ACACTCTTTCCCTACACGACGCTCTTCCGATCTGGAGTCGN*N 3'
P5.Barcode61	5' ACACTCTTTCCCTACACGACGCTCTTCCGATCTAGGATGCN*N 3'
P5.Barcode62	5' ACACTCTTTCCCTACACGACGCTCTTCCGATCTGGTGTCCN*N 3'
P5.Barcode63	5' ACACTCTTTCCCTACACGACGCTCTTCCGATCTGGCCACCN*N 3'
P5.Barcode64	5' ACACTCTTTCCCTACACGACGCTCTTCCGATCTCAACACCN*N 3'
P5.Barcode65	5' ACACTCTTTCCCTACACGACGCTCTTCCGATCTGCATTCGN*N 3'
P5.Barcode66	5' ACACTCTTTCCCTACACGACGCTCTTCCGATCTACGATCCN*N 3'
P5.Barcode67	5' ACACTCTTTCCCTACACGACGCTCTTCCGATCTCGCAACCN*N 3'
P5.Barcode68	5' ACACTCTTTCCCTACACGACGCTCTTCCGATCTTACTACGN*N 3'
P5.Barcode69	5' ACACTCTTTCCCTACACGACGCTCTTCCGATCTTAGATCCN*N 3'
P5.Barcode70	5' ACACTCTTTCCCTACACGACGCTCTTCCGATCTTCCAAGCN*N 3'
P5.Barcode71	5' ACACTCTTTCCCTACACGACGCTCTTCCGATCTTCAGACCN*N 3'
P5.Barcode72	5' ACACTCTTTCCCTACACGACGCTCTTCCGATCTCGACTCGN*N 3'
P5.Barcode73	5' ACACTCTTTCCCTACACGACGCTCTTCCGATCTACATTGCN*N 3'
P5.Barcode74	5' ACACTCTTTCCCTACACGACGCTCTTCCGATCTATCGTGCN*N 3'
P5.Barcode75	5' ACACTCTTTCCCTACACGACGCTCTTCCGATCTTGCCTGGN*N 3'
P5.Barcode76	5' ACACTCTTTCCCTACACGACGCTCTTCCGATCTTGTGTCGN*N 3'
P5.Barcode77	5' ACACTCTTTCCCTACACGACGCTCTTCCGATCTAGAGTGCN*N 3'
P5.Barcode78	5' ACACTCTTTCCCTACACGACGCTCTTCCGATCTGGCTTCGN*N 3'
P5.Barcode79	5' ACACTCTTTCCCTACACGACGCTCTTCCGATCTATCTAGCN*N 3'
P5.Barcode80	5' ACACTCTTTCCCTACACGACGCTCTTCCGATCTGCAATCCN*N 3'
P5.Barcode81	5' ACACTCTTTCCCTACACGACGCTCTTCCGATCTGGCATCCN*N 3'
P5.Barcode82	5' ACACTCTTTCCCTACACGACGCTCTTCCGATCTCCATTGGN*N 3'
P5.Barcode83	5' ACACTCTTTCCCTACACGACGCTCTTCCGATCTAAGCACGN*N 3'
P5.Barcode84	5' ACACTCTTTCCCTACACGACGCTCTTCCGATCTGTTGAGGN*N 3'
P5.Barcode85	5' ACACTCTTTCCCTACACGACGCTCTTCCGATCTATGAAGCN*N 3'
P5.Barcode86	5' ACACTCTTTCCCTACACGACGCTCTTCCGATCTCATAAGGN*N 3'
P5.Barcode87	5' ACACTCTTTCCCTACACGACGCTCTTCCGATCTGTGTTCGN*N 3'
P5.Barcode88	5' ACACTCTTTCCCTACACGACGCTCTTCCGATCTACCTTCCN*N 3'
P5.Barcode89	5' ACACTCTTTCCCTACACGACGCTCTTCCGATCTTGAATGGN*N 3'
P5.Barcode90	5' ACACTCTTTCCCTACACGACGCTCTTCCGATCTTCTGAGCN*N 3'
P5.Barcode91	5' ACACTCTTTCCCTACACGACGCTCTTCCGATCTTCCGTCCN*N 3'
P5.Barcode92	5' ACACTCTTTCCCTACACGACGCTCTTCCGATCTCCTGTGGN*N 3'
P5.Barcode93	5' ACACTCTTTCCCTACACGACGCTCTTCCGATCTCTGTTGGN*N 3'
P5.Barcode94	5' ACACTCTTTCCCTACACGACGCTCTTCCGATCTAGTGAGCN*N 3'
P5.Barcode95	5' ACACTCTTTCCCTACACGACGCTCTTCCGATCTCTGTACGN*N 3'
P5.Barcode96	5' ACACTCTTTCCCTACACGACGCTCTTCCGATCTCACGACCN*N 3'
P7(-T).Barcode1	5' /5Phos /GGTTACAAGATCGGAAGAGCGGTTCAGCAGGAATGCCGA*G 3'
P7(-T).Barcode2	5' /5Phos /GCTCCTAAGATCGGAAGAGCGGTTCAGCAGGAATGCCGA*G 3'
P7(-T).Barcode3	5' /5Phos /CCTGTGCAGATCGGAAGAGCGGTTCAGCAGGAATGCCGA*G 3'
P7(-T).Barcode4	5' /5Phos /CCAGAGTAGATCGGAAGAGCGGTTCAGCAGGAATGCCGA*G 3'
P7(-T).Barcode5	5' /5Phos /CGTCAGGAGATCGGAAGAGCGGTTCAGCAGGAATGCCGA*G 3'
P7(-T).Barcode6	5' /5Phos /CCACGTCAGATCGGAAGAGCGGTTCAGCAGGAATGCCGA*G 3'
P7(-T).Barcode7	5' /5Phos /GCAGAAGAGATCGGAAGAGCGGTTCAGCAGGAATGCCGA*G 3'
P7(-T).Barcode8	5' /5Phos /CGATCTTAGATCGGAAGAGCGGTTCAGCAGGAATGCCGA*G 3'
P7(-T).Barcode9	5' /5Phos /GGTCACGAGATCGGAAGAGCGGTTCAGCAGGAATGCCGA*G 3'
P7(-T).Barcode10	5' /5Phos /CCATAAGAGATCGGAAGAGCGGTTCAGCAGGAATGCCGA*G 3'
P7(-T).Barcode11	5' /5Phos /GGTACCAAGATCGGAAGAGCGGTTCAGCAGGAATGCCGA*G 3'
P7(-T).Barcode12	5' /5Phos /CGTAGACAGATCGGAAGAGCGGTTCAGCAGGAATGCCGA*G 3'
P7(-T).Barcode13	5' /5Phos /GCTTAGGAGATCGGAAGAGCGGTTCAGCAGGAATGCCGA*G 3'
P7(-T).Barcode14	5' /5Phos /CGACGCGAGATCGGAAGAGCGGTTCAGCAGGAATGCCGA*G 3'
P7(-T).Barcode15	5' /5Phos /GCAACTGAGATCGGAAGAGCGGTTCAGCAGGAATGCCGA*G 3'
P7(-T).Barcode16	5' /5Phos /GCTTGCTAGATCGGAAGAGCGGTTCAGCAGGAATGCCGA*G 3'
P7(-T).Barcode17	5' /5Phos /GGAGATAAGATCGGAAGAGCGGTTCAGCAGGAATGCCGA*G 3'
P7(-T).Barcode18	5' /5Phos /GCAGTATAGATCGGAAGAGCGGTTCAGCAGGAATGCCGA*G 3'
P7(-T).Barcode19	5' /5Phos /GCTGCTCAGATCGGAAGAGCGGTTCAGCAGGAATGCCGA*G 3'
P7(-T).Barcode20	5' /5Phos /CGACCTCAGATCGGAAGAGCGGTTCAGCAGGAATGCCGA*G 3'
P7(-T).Barcode21	5' /5Phos /GGACAGGAGATCGGAAGAGCGGTTCAGCAGGAATGCCGA*G 3'
P7(-T).Barcode22	5' /5Phos /CCTGTATAGATCGGAAGAGCGGTTCAGCAGGAATGCCGA*G 3'
P7(-T).Barcode23	5' /5Phos /GGTCGATAGATCGGAAGAGCGGTTCAGCAGGAATGCCGA*G 3'
P7(-T).Barcode24	5' /5Phos /GGTCATAAGATCGGAAGAGCGGTTCAGCAGGAATGCCGA*G 3'
P7(-T).Barcode25	5' /5Phos /CCAAGACAGATCGGAAGAGCGGTTCAGCAGGAATGCCGA*G 3'
P7(-T).Barcode26	5' /5Phos /CGTAACAAGATCGGAAGAGCGGTTCAGCAGGAATGCCGA*G 3'
P7(-T).Barcode27	5' /5Phos /CGATGATAGATCGGAAGAGCGGTTCAGCAGGAATGCCGA*G 3'
P7(-T).Barcode28	5' /5Phos /CGATCGGAGATCGGAAGAGCGGTTCAGCAGGAATGCCGA*G 3'
P7(-T).Barcode29	5' /5Phos /GGTAGAGAGATCGGAAGAGCGGTTCAGCAGGAATGCCGA*G 3'
P7(-T).Barcode30	5' /5Phos /GCATGTAAGATCGGAAGAGCGGTTCAGCAGGAATGCCGA*G 3'
P7(-T).Barcode31	5' /5Phos /CCTCATAAGATCGGAAGAGCGGTTCAGCAGGAATGCCGA*G 3'
P7(-T).Barcode32	5' /5Phos /CCAACGAAGATCGGAAGAGCGGTTCAGCAGGAATGCCGA*G 3'
P7(-T).Barcode33	5' /5Phos /CGTGGATAGATCGGAAGAGCGGTTCAGCAGGAATGCCGA*G 3'
P7(-T).Barcode34	5' /5Phos /GCTAGTGAGATCGGAAGAGCGGTTCAGCAGGAATGCCGA*G 3'
P7(-T).Barcode35	5' /5Phos /CCAGTCTAGATCGGAAGAGCGGTTCAGCAGGAATGCCGA*G 3'
P7(-T).Barcode36	5' /5Phos /GGTGTGCAGATCGGAAGAGCGGTTCAGCAGGAATGCCGA*G 3'
P7(-T).Barcode37	5' /5Phos /GCAAGAGAGATCGGAAGAGCGGTTCAGCAGGAATGCCGA*G 3'
P7(-T).Barcode38	5' /5Phos /CCTGCCGAGATCGGAAGAGCGGTTCAGCAGGAATGCCGA*G 3'
P7(-T).Barcode39	5' /5Phos /GGTATACAGATCGGAAGAGCGGTTCAGCAGGAATGCCGA*G 3'
P7(-T).Barcode40	5' /5Phos /GCAGTTGAGATCGGAAGAGCGGTTCAGCAGGAATGCCGA*G 3'
P7(-T).Barcode41	5' /5Phos /GGAGGATAGATCGGAAGAGCGGTTCAGCAGGAATGCCGA*G 3'
P7(-T).Barcode42	5' /5Phos /CGTCTCGAGATCGGAAGAGCGGTTCAGCAGGAATGCCGA*G 3'
P7(-T).Barcode43	5' /5Phos /GCAGTGCAGATCGGAAGAGCGGTTCAGCAGGAATGCCGA*G 3'
P7(-T).Barcode44	5' /5Phos /GCACTAGAGATCGGAAGAGCGGTTCAGCAGGAATGCCGA*G 3'
P7(-T).Barcode45	5' /5Phos /GGAGTCTAGATCGGAAGAGCGGTTCAGCAGGAATGCCGA*G 3'
P7(-T).Barcode46	5' /5Phos /GGTAGGAAGATCGGAAGAGCGGTTCAGCAGGAATGCCGA*G 3'
P7(-T).Barcode47	5' /5Phos /CGTAATGAGATCGGAAGAGCGGTTCAGCAGGAATGCCGA*G 3'
P7(-T).Barcode48	5' /5Phos /GGAAGACAGATCGGAAGAGCGGTTCAGCAGGAATGCCGA*G 3'
P7(-T).Barcode49	5' /5Phos /GGTAGCTAGATCGGAAGAGCGGTTCAGCAGGAATGCCGA*G 3'
P7(-T).Barcode50	5' /5Phos /CGATAGTAGATCGGAAGAGCGGTTCAGCAGGAATGCCGA*G 3'
P7(-T).Barcode51	5' /5Phos /CGAACCGAGATCGGAAGAGCGGTTCAGCAGGAATGCCGA*G 3'
P7(-T).Barcode52	5' /5Phos /GGTCCTTAGATCGGAAGAGCGGTTCAGCAGGAATGCCGA*G 3'
P7(-T).Barcode53	5' /5Phos /GCACGCAAGATCGGAAGAGCGGTTCAGCAGGAATGCCGA*G 3'
P7(-T).Barcode54	5' /5Phos /GCAGTCAAGATCGGAAGAGCGGTTCAGCAGGAATGCCGA*G 3'
P7(-T).Barcode55	5' /5Phos /GCACCGGAGATCGGAAGAGCGGTTCAGCAGGAATGCCGA*G 3'
P7(-T).Barcode56	5' /5Phos /CGAATCAAGATCGGAAGAGCGGTTCAGCAGGAATGCCGA*G 3'
P7(-T).Barcode57	5' /5Phos /GGTGCTAAGATCGGAAGAGCGGTTCAGCAGGAATGCCGA*G 3'
P7(-T).Barcode58	5' /5Phos /GGAGCTTAGATCGGAAGAGCGGTTCAGCAGGAATGCCGA*G 3'
P7(-T).Barcode59	5' /5Phos /CCTATCGAGATCGGAAGAGCGGTTCAGCAGGAATGCCGA*G 3'
P7(-T).Barcode60	5' /5Phos /CGACTCCAGATCGGAAGAGCGGTTCAGCAGGAATGCCGA*G 3'
P7(-T).Barcode61	5' /5Phos /GCATCCTAGATCGGAAGAGCGGTTCAGCAGGAATGCCGA*G 3'
P7(-T).Barcode62	5' /5Phos /GGACACCAGATCGGAAGAGCGGTTCAGCAGGAATGCCGA*G 3'
P7(-T).Barcode63	5' /5Phos /GGTGGCCAGATCGGAAGAGCGGTTCAGCAGGAATGCCGA*G 3'
P7(-T).Barcode64	5' /5Phos /GGTGTTGAGATCGGAAGAGCGGTTCAGCAGGAATGCCGA*G 3'
P7(-T).Barcode65	5' /5Phos /CGAATGCAGATCGGAAGAGCGGTTCAGCAGGAATGCCGA*G 3'
P7(-T).Barcode66	5' /5Phos /GGATCGTAGATCGGAAGAGCGGTTCAGCAGGAATGCCGA*G 3'
P7(-T).Barcode67	5' /5Phos /GGTTGCGAGATCGGAAGAGCGGTTCAGCAGGAATGCCGA*G 3'
P7(-T).Barcode68	5' /5Phos /CGTAGTAAGATCGGAAGAGCGGTTCAGCAGGAATGCCGA*G 3'
P7(-T).Barcode69	5' /5Phos /GGATCTAAGATCGGAAGAGCGGTTCAGCAGGAATGCCGA*G 3'
P7(-T).Barcode70	5' /5Phos /GCTTGGAAGATCGGAAGAGCGGTTCAGCAGGAATGCCGA*G 3'
P7(-T).Barcode71	5' /5Phos /GGTCTGAAGATCGGAAGAGCGGTTCAGCAGGAATGCCGA*G 3'
P7(-T).Barcode72	5' /5Phos /CGAGTCGAGATCGGAAGAGCGGTTCAGCAGGAATGCCGA*G 3'
P7(-T).Barcode73	5' /5Phos /GCAATGTAGATCGGAAGAGCGGTTCAGCAGGAATGCCGA*G 3'
P7(-T).Barcode74	5' /5Phos /GCACGATAGATCGGAAGAGCGGTTCAGCAGGAATGCCGA*G 3'
P7(-T).Barcode75	5' /5Phos /CCAGGCAAGATCGGAAGAGCGGTTCAGCAGGAATGCCGA*G 3'
P7(-T).Barcode76	5' /5Phos /CGACACAAGATCGGAAGAGCGGTTCAGCAGGAATGCCGA*G 3'
P7(-T).Barcode77	5' /5Phos /GCACTCTAGATCGGAAGAGCGGTTCAGCAGGAATGCCGA*G 3'
P7(-T).Barcode78	5' /5Phos /CGAAGCCAGATCGGAAGAGCGGTTCAGCAGGAATGCCGA*G 3'
P7(-T).Barcode79	5' /5Phos /GCTAGATAGATCGGAAGAGCGGTTCAGCAGGAATGCCGA*G 3'
P7(-T).Barcode80	5' /5Phos /GGATTGCAGATCGGAAGAGCGGTTCAGCAGGAATGCCGA*G 3'
P7(-T).Barcode81	5' /5Phos /GGATGCCAGATCGGAAGAGCGGTTCAGCAGGAATGCCGA*G 3'
P7(-T).Barcode82	5' /5Phos /CCAATGGAGATCGGAAGAGCGGTTCAGCAGGAATGCCGA*G 3'
P7(-T).Barcode83	5' /5Phos /CGTGCTTAGATCGGAAGAGCGGTTCAGCAGGAATGCCGA*G 3'
P7(-T).Barcode84	5' /5Phos /CCTCAACAGATCGGAAGAGCGGTTCAGCAGGAATGCCGA*G 3'
P7(-T).Barcode85	5' /5Phos /GCTTCATAGATCGGAAGAGCGGTTCAGCAGGAATGCCGA*G 3'
P7(-T).Barcode86	5' /5Phos /CCTTATGAGATCGGAAGAGCGGTTCAGCAGGAATGCCGA*G 3'
P7(-T).Barcode87	5' /5Phos /CGAACACAGATCGGAAGAGCGGTTCAGCAGGAATGCCGA*G 3'
P7(-T).Barcode88	5' /5Phos /GGAAGGTAGATCGGAAGAGCGGTTCAGCAGGAATGCCGA*G 3'
P7(-T).Barcode89	5' /5Phos /CCATTCAAGATCGGAAGAGCGGTTCAGCAGGAATGCCGA*G 3'
P7(-T).Barcode90	5' /5Phos /GCTCAGAAGATCGGAAGAGCGGTTCAGCAGGAATGCCGA*G 3'
P7(-T).Barcode91	5' /5Phos /GGACGGAAGATCGGAAGAGCGGTTCAGCAGGAATGCCGA*G 3'
P7(-T).Barcode92	5' /5Phos /CCACAGGAGATCGGAAGAGCGGTTCAGCAGGAATGCCGA*G 3'
P7(-T).Barcode93	5' /5Phos /CCAACAGAGATCGGAAGAGCGGTTCAGCAGGAATGCCGA*G 3'
P7(-T).Barcode94	5' /5Phos /GCTCACTAGATCGGAAGAGCGGTTCAGCAGGAATGCCGA*G 3'
P7(-T).Barcode95	5' /5Phos /CGTACAGAGATCGGAAGAGCGGTTCAGCAGGAATGCCGA*G 3'
P7(-T).Barcode96	5' /5Phos /GGTCGTGAGATCGGAAGAGCGGTTCAGCAGGAATGCCGA*G 3'
